# Supplementary material for: Wolbachia limits pathogen infections through induction of host innate immune responses
Source: PLoS One. 2020 Feb 20;15(2):e0226736. doi: 10.1371/journal.pone.0226736 (PMC7032688; doi:10.1371/journal.pone.0226736)
Supplement: S1 Table — (XLSX) [file pone.0226736.s003.xlsx]

## Sheet: Sheet1
Unigene ID	Annotation	log2(NJ♀×TKtet♂/NJ)	FDR(NJ-vs-NJ♀×TKtet♂)	Pvalue(NJ-vs-NJ♀×TKtet♂)	log2(TK♀×NJ tet♂/TK)	FDR(TK-vs-TK♀×NJ tet♂)	Pvalue(TK-vs-TK♀×NJ tet♂)	Nt
Unigene6163_All	gram-negative bacteria binding protein2(GNBPB2)	3.52925	1.26127e-30	1.50761e-31	-1.1375	1.94546e-05	6.57818e-06	XM_001845757.1 Culex quinquefasciatus gram negative bacteria binding protein 2, mRNA;
CL1069.Contig2_All	gram-negative bacteria binding protein3(GNBPB3)	1.32716	2.5903e-26	3.44768e-27	2.06734	3.17703e-42	3.40746e-43	XM_001845228.1 Culex quinquefasciatus gram-negative bacteria binding protein 3, Mrna
CL466.Contig6_All	serine protease persephone (PSH)	1.24773	8.22145e-154	2.28308e-155	1.82864	9.0145e-97	4.8431e-98	XM_001868422.1 Culex quinquefasciatus serine protease, mRNA
CL2972.Contig2_All	modular serine protease(MODSP)	1.43548	1.85198e-25	2.52194e-26	1.37061	3.025e-15	6.18724e-16	XM_001849027.1 Culex quinquefasciatus conserved hypothetical protein, mRNA
Unigene7272_All	gram-positive specific serine protease (GRASS)	1.26589	3.0435e-05	1.02129e-05	0.887973	0.0161341	0.00795622	XM_001844187.1 Culex quinquefasciatus conserved hypothetical protein, mRNA
CL5449.Contig1_All	serine protease immune response integrator(SPIRIT)	1.00998	7.7962e-07	2.3705e-07	2.27146	5.76029e-10	1.4663e-10	XM_001842673.1 Culex quinquefasciatus clip-domain serine proteinase, mRNA
Unigene3968_All	spatzle-processing enzyme(SPE)	6.18153	3.3603e-163	8.73256e-165	-5.10852	6.53178e-36	7.87498e-37	XM_001848834.1 Culex quinquefasciatus mast cell protease 3, mRNA
CL231.Contig9_All	Sptzle 1B(SPZ1B)	3.01314	1.7714e-52	1.4131e-53	2.17078	6.62802e-133	2.6862e-134	XM_001848360.1 Culex quinquefasciatus Sptzle 1B, mRNA
CL675.Contig1_All	protein toll(TOLL)	-0.252018	1.33648e-19	2.38044e-20	2.53524	8.68806e-20	1.54032e-20	XM_001847119.1 Culex quinquefasciatus leucine rich protein, mRNA
CL3416.Contig2	necrotic(NEC)	0.934443	1.75043e-15	3.24866e-16	-1.57059	9.53556e-35	1.18151e-35	XM_001866644.1 Culex quinquefasciatus serine protease inhibitor A3K, mRNA
CL4663.Contig1_All	developmental protein cactus(CACTUS)	-1.06999	1.56219e-82	8.5461e-84	-0.592566	7.46802e-28	1.06916e-28	XM_001846332.1 Culex quinquefasciatus developmental protein cactus, mRNA
CL1393.Contig3_All	Dorsal-related immunity factor(DIF)	3.23406	6.49794e-18	1.11219e-18	0.930503	7.8372e-07	2.3843e-07	XM_001844026.1 Culex quinquefasciatus embryonic polarity protein dorsal, mRNA
Unigene5832_All	peptidoglycan recognition protein-lc(PGRP-LC)	-1.75032	1.79095e-11	3.98132e-12	5.40599	6.16779e-44	6.42474e-45	XM_001848006.1 Culex quinquefasciatus peptidoglycan recognition protein-lc, mRNA
CL345.Contig2_All	effete(EFFETE)	-8.13443	1.04376e-22	1.52967e-23	-1.12501	0.000759861	0.000302748	XM_001845858.1 Culex quinquefasciatus ubiquitin-conjugating enzyme morgue, mRNA
CL3274.Contig2_All	baculoviral IAP repeat-containing protein 2(IAP2)	-1.23412	2.95901e-07	8.44764e-08	1.02119	0.000348445	0.000133441	XM_001869624.1 Culex quinquefasciatus baculoviral IAP repeat-containing protein , mRNA
CL3035.Contig1_All	TGF-Beta-Activated Kinase-1(TAK1)	-1.97143	6.67976e-22	1.00582e-22	1.94791	2.37991e-19	4.276e-20	XM_001848067.1 Culex quinquefasciatus tak1, mRNA
Unigene5389_All	jnk(JNK)	-2.43592	4.54353e-35	4.88234e-36	1.56079	2.48847e-82	1.55331e-83	XM_001842775.1 Culex quinquefasciatus jnk, mRNA
CL5797.Contig3_All	nuclear factor NF-kappa-B p105 subunit (RELISH)	1.01249	5.27745e-18	6.60772e-19	1.0505	2.46112e-20	2.82298e-21	XM_001862241.1 Culex quinquefasciatus nuclear factor NF-kappa-B p105 subunit, mRNA
CL756.Contig1_All	defensin-A(DEFA)	-1.42786	8.97633e-05	3.16156e-05	5.42775	4.43612e-300	5.1474e-302	XM_001842893.1 Culex quinquefasciatus defensin-A, mRNA
CL4964.Contig1_All	cecropin A(CECA)	-4.10028	4.1158e-44	3.7625e-45	1.86598	1.51873e-10	3.7593e-11	XM_001861705.1 Culex quinquefasciatus cecropin A, mRNA
CL2330.Contig2_All	cecropin B(CECB)	12.9873	2.15408e-205	4.45232e-207	1.12117	1.50523e-40	1.66854e-41	XM_001846866.1 Culex quinquefasciatus hypothetical protein, mRNA
